# Supplementary material for: Wild Boar Proves High Tolerance to Human-Caused Disruptions: Management Implications in African Swine Fever Outbreaks
Source: Animals (Basel). 2024 Sep 19;14(18):2710. doi: 10.3390/ani14182710 (PMC11429037; doi:10.3390/ani14182710)
Supplement: Supplementary file 1 [file animals-14-02710-s001.zip]

Archive with 1 entries (1 files):
- Table S1. Wild_boar_informations.xlsx
