# Supplementary material for: Wild Boar Proves High Tolerance to Human-Caused Disruptions: Management Implications in African Swine Fever Outbreaks
Source: Animals (Basel). 2024 Sep 19;14(18):2710. doi: 10.3390/ani14182710 (PMC11429037; doi:10.3390/ani14182710)
Supplement: Supplementary file 1 [file animals-14-02710-s001.zip › Table S1. Wild_boar_informations.xlsx]

## Sheet: Table S1
Animal ID	Sex	First_capture_date	Last data	Notes	Age class	Age in capture
172	M	2020-02-04	2020-02-15	shot	juvenile	12m
179	F	2020-02-04	2020-03-11	drop-off	adult	3y
183	F	2020-02-19	2020-03-28	shot	adult	4+y
184	F	2020-02-25	2020-04-14	drop-off	adult	3y
185	F	2020-03-16	2020-06-10	drop-off	adult	3y
188	F	2020-04-16	2020-07-23	drop-off	adult	3+y
189	F	2020-04-16	2020-08-03	drop-off	subadult	2+y
195	F	2020-04-22	2020-05-24	drop-off	juvenile	12m
198	F	2020-04-27	2020-06-07	shot	adult	3-4y
223	F	2021-05-01	2021-06-20	drop-off	adult	3+y
224	M	2021-05-04	2021-05-15	drop-off	juvenile	12m
225	F	2021-05-09	2021-07-05	shot	subadult	2y
226	F	2021-05-09	2021-06-17	car accident	adult	3+y
227	F	2021-05-09	2021-05-23	lost collar	subadult	2y
230	M	2021-05-21	2021-06-23	drop-off	adult	3y
